# Supplementary material for: Prevalence and factors associated with illicit substance use among persons with Schizophrenia at a Tertiary Referral Hospital in Zambia
Source: PLOS Glob Public Health. 2026 Jan 12;6(1):e0005024. doi: 10.1371/journal.pgph.0005024 (PMC12795356; doi:10.1371/journal.pgph.0005024)
Supplement: S1 Data — (XLSX) [file pgph.0005024.s005.xlsx]

## Sheet: Sheet 1 - Schizophrenia_Final_D
age_years	sex	married	education	employed	residence	both_parents_alive	both_parents_deceased	hallucinations	type_of_hallucinations	delusions	type_of_delusions	disorganized_speech	disorganized_behaviour	negative_symptoms	cognitive_impairement	suicidal	history_of_self_harm	violent_behavior	family_history_of_schizoph	family_history_of_other_ps	alcohol_use	current_substance_abuse	smoking	current_treatment_receivin	is_patient_aware_of_their	has_the_patient_consulted	patient_adherent_to_medica	number_of_hospitalizations	wbc	neutrophils	monocyte_count	lymphocyte_count	hb	rbc	platelet	alt	ast	urea	creatinine	my_first_instrument_complete
23	1	0	1				0	1	Visual , Auditory	0		0	1	1	0	0	0	1	0	0	0	1	1	Chlorpromazine	1	0	0	1	0.45				15	5.11	260	16.9	33.5			2
32	1	1	1	0	1	1	0	1	Visual	1	Persecutory	0	1	0	0	0	0	1	0	0	0	1	1	Haloperidol	1	1	1	1												2
47	1	1	1	0	1	0	0	1	Auditory , Visual	0		1	1	1	0	0	0	0	0	0	1	1	1	Risperidone	0	0		3	4.9	3.12	0.35	1.44	13.2	4.61	208					2
41	1	1	2	0	1	0	0	1	Visual	0			1	0	0	0	0	1	0	1	0	1	0	Haloperidol	1	0	0	3												2
25	1	0	2	1	2	1	0	1	Auditory	1	Bizarre	1	1	0	0	0	0	1	0	0	0	1	1	Chlorpromazine	1	0	1	2	7.5	2.41	0.73	4.37	12.4	4.87	150	21.9	32.2	3.66	96.4	2
20	1	0	2	0	2	1	0	1	Auditory	1	Grandiose	0	1	0	0	0	0	1	0	0	1	1	1	Chlorpromazine	0	1	0	1	3.7				17.8	5.98	294	48.2	63.7	7.65	112.5	2
37	1	0	1	0	2	0	0	1	Auditory	1	Grandiose	1	1	0	1	0	0	0	0	0	0	1	1	Haloperidol	0	1	0	5	7.9	4.89	0.58	2.98	15.9	5.33	302	29.1	19.8	6.21	72.1	2
58	1	0	2	1	1	0	1	1	Visual	1	Grandiose	1	0	0	1	0	0	1	0	1	0	1	1	Chlorpromazine	1	0	1	2	7.7	6.35	0.58	1.68	14.9	4.91	362	11.6	29.1	3.85	83.2	2
18	1	0	2	0	1	1	0	1	Visual	1	Persecutory	1	1	0	1	0	0	1	0	0	1	1	1	Haloperidol	0	0	0	2												2
19	1	0	1		1	0	0	1	Visual	0		1	1	0	1	0	1	1	0	1	1	1	1	Haloperidol	0	0	0	2												2
10	1	0	1	0	2	0	0	0		1	Persecutory	1	1	0	1	0	0	1	0	0	1	1	1	Chlorpromazine	0	1	0	2	4.3				14.6	5.1	320		26.9			2
20	1	0	1	0	1	1	0	1	Auditory	1	Grandiose	1	1	0	1	0	0	1	0	0	1	1	1	Haloperidol	0	0	0	6	5				15	5.09	198	43.5	111	2		2
18	1	0	1	0	1	1	0	1	Auditory	0		0	1	0	1	0	0	1	0	1	1	1	1	Chlorpromazine	0	0	0	2	3.7	1.06	0.36	2.28	13.4	4.72	185	30.9	27	4.04		2
40	2	0	1	0	1	0	0	1	Visual	1	Persecutory	0	1	0	1	0	0	0	0	1	0	1	1	Haloperidol	1	0	0	2												2
24	2	0	1	0	1	1	0	1	Visual , Auditory	1	Grandiose	1	1	0	1	0	1	1	0	0	0	1	1	Haloperidol	0	0	0	8	9.4				12.8	4.56	263	15.3	39	5.07	80.8	2
20	1	0	2	0	1	1	0	1	Auditory	1	Persecutory	0	0	1	0	0	0	0	0	0	1	1	1	Risperidone	1	0	1	2												2
21	1	0	1	0	1	1	0	1	Visual , Auditory	1	Grandiose	0	0	0	1	0	0	1	0	0	1	1	1	Chlorpromazine	0	0	0	2												2
17	1	0	1	0	1	0	0	1	Visual , Auditory	0		1	1	0	1	0	0	0	0	1	0	1	1	Haloperidol	0	0	0	1	6.1	3.36	0.32	2.42	14.8	5.27	212					2
48	1	0	2	0	1	0	0	1	Visual	1	Grandiose	0	1	0	1	0	0	0	0	0	0	1	1	Haloperidol	0	1	0	3	5.3				13.5	4.53	332					2
28	1	0	1	0	1	0	1	1	Visual , Auditory	1	Grandiose	0	1	0	1	0	0	1	0	1	0	1	1	Haloperidol	0	1	1	3												2
20	1	0	1	0	1	0	0	1	Visual , Auditory	1	Grandiose	0	0	0	1	0	0	1	0	0	0	1	1	Haloperidol	0	0	0	3	14.4	9.94	2.82	1.64	14.9	5.36	204	19	31	3.31	88	2
29	2	1	2	1	1	1	0	1	Visual	1	Persecutory	0	1	0	0	0	0	1	0	1	1	1	1	Haloperidol	0	0	0	3												2
41	1	0	1	0	2	0	1	1	Auditory	0		1	1	0	1	0	1	1	0	1	1	1	1	Haloperidol	0	0	0	5												2
18	1	0	2	0	1	1	0	0		1	Persecutory	0	1	0	1	0	0	1	0	0	0	1	1	Risperidone	0	0	0	2												2
41	1	1	1	0	1	1	0	1	Auditory	1	Bizarre	1	1	0	0	0	0	1	1	0	1	1	1	Chlorpromazine	0	0	0	6												2
34	1	0	1	0	1	0	0	0		1	Persecutory	0	0	1	1	0	0	1	0	0	1	1	1	Haloperidol	0	0	0	7	10.5				12.9	5.31	119					2
68	1	0	1	0	2	0	1	0		0		1	1	0	0	1	0	0	0	0	0	1	1	Modecate	1	1	1													2
20	1	0	1	0	1	0	0	1	Auditory	0		1	1	0	0	0	0	1	0	0	0	1	1	Chlorpromazine	0	0	0													2
22	1	0	2	0	1	1	0	0		0		1	1	1	1	0	0	1	0	1	1	1	1	Haloperidol	0	0	1	3												2
38	1	0	2	0	1	1	0	1	Visual	0		1	1	0	1	0	0	1	0	0	1	1	1	Haloperidol	0	0	1	1												2
20	1	0	1	0	1	1	0	0		0		1	1	0	1	0	0	0	0	0	1	1	1	Haloperidol	0	0	0	5	4.9	2.62	0.67	1.61	14.5	4.63	130	30.8	27.4			2
35	1	1	2	0	1	0	0	1	Visual	0		1	1	1	0	0	0	0	0	0	0	1	1	Modecate	0	0	0	3												2
24	1	0	2	0	2	1	0	1	Visual	0		1	1	0	0	0	0	1	0	0	0	1	1	Risperidone	1	0	1	3												2
17	1	0	1	0	2	1	0	0		1	Erotomanic	1	1	1	1	0	0	0	0	0	0	1	1	Risperidone	0	1	0	2	7.7				13 .1	4 .97	308					2
31	1	1	1	1	1	1	0	1	Auditory	0		1	1	0	1	0	0	1	0	0	1	1	1	Chlorpromazine	0		0													2
36	1	0	2	0	2	1	0	0		0		1	1	0	1	0	0	1	0		1	1	1	Haloperidol	0		1		3				11	3 .37	247					2
60	1	0	1	0	2	0	1	1	Auditory	0		1	1	0	1	0	0	1	0	0	0	1	1	Haloperidol	1	1	1													2
28	1	0	2	1	1	0	0	0		0		1	1	1	1	0	0	0	0	0	1	1	1	Haloperidol	0		0		4.2				15 .8	5 .76	243					2
31	1	0	1	0	1	0	0	1	Visual	1	Persecutory , Grandiose	1	1	1	1	0	0	1	0		0	1	1	Modecate	0		0		6.3				15 .2	4 .67	234		31 .8		117 .1	2
24	1	0	1	0	1	0	0	1	Visual	1	Grandiose	1	1	0	1	0	0	1	0	1	1	1	1	Haloperidol	0	0	0													2
23	1	0	2	0	1	1	0	1	Visual , Auditory	1	Grandiose	0	0	0	0	0	0	1	0	1	1	1	1	Haloperidol	0		0													2
17	1	0	1	0	1	1	0	1	Visual	1	Persecutory	1	1	0	1	0	0	1	0	1	0	1	1	Risperidone	0		0	1	5.2				14 .7	5 .46	209					2
18	1	0	2	0	1	1	0	1	Visual , Auditory	1	Grandiose , Religious	1	1	0	1	0	0	1	0	0	1	1	1	Risperidone	0		0		8				15 .9	4 .71	243					2
17	2	0	2	0	2	0	0	1	Visual , Auditory	0		1	1	1	0	0	0	0	0	0	0	1	0	Risperidone	0	1	0													2
34	2	0	2	0	1	0	0	1	Auditory	0	Erotomanic	1	1	0	1	0	0	1	0	0	1	1	0	Haloperidol	0	0	0	7	3.9				13.4	4.46	169	46.5	128.5			2
48	1	0	3	1	1	0	0	1	Auditory	1	Religious	0	1	0	1	0	0	1	0	0	1	1	1	Haloperidol	1	0	1	1	5.34	4.77	0.54	2.88	12.8	6.64	297					2
25	1	0	1	0	2	0	0	1	Auditory , Visual	1	Grandiose	0	1	0	0	0	0	1	0	1	1	1	1	Haloperidol	0	1	0	5	3.7				12.3	4.79	202					2
30	1	0	2		1	0	0	1	Visual , Auditory	1	Persecutory	1	1	0	0	0	0	1	0	1	1	1	1	Chlorpromazine	1	0	0	4	3.9	1.32	0.43	2.16	17.3	5.62	244	48.2	61.5 U/L	7.25	110.1	2
20	2	0	2	0	1	1	0	1	Visual	1	Grandiose , Erotomanic	1	1	0	1	0	0	1	1	0	1	1	0	Chlorpromazine	0	0	0	2	5.4	2.8	0.32	2.28	12.8	4.9	274	13.6	16.8	2.98		2
35	1	0	1	0	1	0	0	1	Visual , Auditory	1	Persecutory	0	1	0	1	0	0	1	0	0	1	1	0	Chlorpromazine	1	0	0	2	5.9				13.9	4.5	405	33	43.1			2
41	1	1	2	1	1	0	0	1	Auditory	1	Persecutory	0	1	0	1	0	0	0	0	0	1	1	0	Lorazepam	1	0	1	2	7.8	4.88	1.11	1.82	11.4	3.76			26.6	4.21		2
39	1	0	1		1	1	0	1	Visual , Auditory	0		1	1	0	0	0	0	1	0	0	1	1	0	Chlorpromazine	1	0	0	2	5.4				14.7	4.72	402		78.5			2
30	1	1	2	1	1	1	0	1	Auditory	1	Delusions of reference	0	1	0	0	0	0	1	0	0	1	1	1	Haloperidol	1	0	1	2												2
20	1	0	2	0	1	1	0	0		1	Grandiose , Persecutory	0	1	0	1	0	0	1	0	1	1	1	0	Haloperidol	0	0	0	4												2
35	1	1	2	1	1	1	0	1	Visual	1	Grandiose	1	1	0	0	0	0	0	0	0	1	1	0	Haloperidol	1	0	1	3												2
31	1	1	1	0	1	1	0	1	Auditory	1	Persecutory	1	1	0	1	0	0	1	0	1	1	1	0	Haloperidol	1	0	0	1	5.6			0.86	12.3	3.87	181					2
26	1	0	1	0	1	0	0	1	Visual , Auditory	1	Persecutory	0	1	0	1	0	0	1	0	1	1	1	1	Haloperidol	0	0	0	2	4.9				12.4	4.33	211					2
34	1	0	1	0	1	0	0	1	Tactile , Visual , Auditory	1	Persecutory	0	1	0	1	1	1	1	0	0	1	1	1	Haloperidol	0	0	0	8												2
27	2	0	1	0	2	0	1	1	Visual	0		1	1	0	1	0	0	0	0	0	1	1	0	Risperidone	0	0	0	3	5.8				10.4	3.67	39					2
45	1	0	1	0	1	0	0	1	Auditory	1	Persecutory	0	1	0	1	0	0	1	0	1	1	1	0	Chlorpromazine	0	0	1	2												2
18	1	0	2	0	1	1	0	1	Auditory	0		1	1	0	0	0	0	0	0	0	1	1	1	Chlorpromazine	0	0	1	1	7.8	3.78	0.76	3.25	14.8	5.17	203		61.4	4.03	111	2
33	2	0	1	0	1	0	0	1	Auditory	1	Persecutory	1	1	0	1	0	0	1	0	1	1	1	0	Risperidone	0	0	0	4	6.2	2.03	0.98	3.19	10.8	3.69	295		19.9			2
36	1	0	1	1	2	1	0	1	Auditory	0		0	1	0	1	0	0	1	0	1	1	1	1	Haloperidol	1	0	0	3	5.4				14.4	4.29	201	27.8	35.1			2
23	1	0	2	0	1	1	0	1	Visual , Auditory	1	Grandiose	0	1	0	1	0	0	1	0	0	1	1	0	Haloperidol	0	0	0	2	12	9.17	1.6	1.24	17.4	6.16	283	25.4	32.3			2
18	1	0	1	0	1	1	0	1	Visual	1	Persecutory	0	0	0	1	0	0	1	0	1	1	1	1	Haloperidol	0	0	0	2	11.1				14.7	5.1	205		169.1			2
36	1	1	2	0	1	0	0	1	Visual , Auditory	0		1	1	0	1	0	0	1	0	1	1	1	0	Haloperidol	0	0	0	6												2
27	1	1	2	1	1	0	0	0		0	Persecutory	0	1	0	1	0	0	0	0	0	1	1	1	Haloperidol	1	0	1	4												2
27	1	1	1	0	1	0	1	1	Auditory	1	Paranoid	1	1	0	1	0	0	0	0	0	1	1	0	Haloperidol	0	0	0	3												2
35	1	1	1	1	1	1	0	1	Auditory	1	Persecutory	0	1	0	0	0	0	0	0	0	1	1	0	Haloperidol	1	0	1	2												2
29	1	0	1	0	1	0	1	1	Visual , Auditory	0		1	1	0	0	0	0	1	0	0	0	1	0	Chlorpromazine	0	0	0	3	7.2				14.8	4.89	172					2
28	1	0	2	1	1	1	0	1	Visual , Auditory	0		1	1	0	0	0	0	0	0	0	1	1	0	Haloperidol	0	0	0	4	8				12	5.09	130					2
34	1	1	3	0	1	0	1	0		1	Nihilistic	1	1	0	1	1	0	0	0	0	1	1	1	Haloperidol	0	0	0	6												2
39	1	1	2	1	1	0	0	1	Visual	0		1	1	0	1	0	0	0	0	0	1	1	0	Haloperidol	1	0	1	4	7.2				16.1		146	45	32.5			2
28	2	0	2	0	1	1	0	1	Visual	0		1	1	0	1	0	0	1	0	1	1	1	0	Chlorpromazine	0	0	0		5.1				11	3.54x10^9/L	498					2
37	2	0	1	0	1	0	0	1	Visual, Auditory	0		1	1	0	1	0	0	1	0	0	1	1	0	Haloperidol	0	0	0	4	6.1				14.7	4.27	390		42.4			2
38	2	1	2	1	1	0	0	1	Visual	0		1	1	0	0	0	0	0	0	0	1	1	1	Haloperidol	0	0	0	1	5.6				7.6	3.92	354	9.2	28.3			2
26	1	0	1	0	1	0	0	1	Visual , Auditory	1	Delusions of Reference	0	1	0	1	0	0	0	0	0	0	1	0	Haloperidol	1	0	1	3												2
28	2	0	1	1	1	1	0	0		1	Persecutory	0	1	0	1	0	0	0	0	1	1	1	0	Chlorpromazine	0													2 .85	78 .5	2
57	1	0	1	0	1	0	0	0		0		1	1	0	1	0	0	0	0	0	1	1	1	Haloperidol	0	0	1													2
40	1	1	1	1	1	1	0	1	Visual , Auditory , Tactile	0		0	1	0		0	0	1	0	0	1	1	1	Risperidone																2
24	1	0	1	0		0	0	1	Visual , Auditory	0		1	1	0	1	0	0	0	0	0	1	1	0	Haloperidol	0		1	3												2
31	2	0	1	0	1	0	0	1	Auditory	1	Auditory , Delusions of Reference	1	1	0	1	0	0	0	0	0	1	1	1	Modecate	0		0													2
41	1	0	2	0	1			1	Auditory	0		1	1	0	0	0	0	1	0	1	1	1	1	Haloperidol	0		1	1												2
26	1	0	1	1	1	0	0	0		1	Grandiose	1	1	0	0	0	0	1	0	0	1	1	1	Haloperidol	0															2
42	1	1	2	1	1	1	0	0		1	Persecutory , Religious	1	1	0	0	0	0	1	0	0	1	1	1	Risperidone	1		0													2
46	1	1	1	0	1	0	0	1	Visual , Auditory , Tactile	1	Persecutory	1	1	0	1	0	0	1	0	0	1	1	0	Risperidone	1		0		2.9	0 .54	0 .47	1 .89	12 .4	3 .77	175					2
41	1	0	1	0		0	1	1	Auditory	1	Grandiose , Persecutory	1	1	0	1	0	0	0	0	1	1	1	0	Risperidone	0		0													2
48	1	1	2	1	1	0	0	1	Visual , Auditory	1	Persecutory	1	1	0	1	0	0	1	0	0	1	1	0	Haloperidol	1		0		4.2				11 .1	3 .03	277					2
	1	1	2	1	1	0	0	1	Visual , Auditory	1	Persecutory , Nihilistic	0	1	0	1	0	0	0	0	0	1	1	1	Haloperidol	0		0		5.4				12 .5	4 .18	297	19 .3	18 .7			2
27	1	0	1	0	1	0	0	1	Visual , Auditory	1	Persecutory	1	1	0	1	0	0	1	0	0	1	1	0	Risperidone	1		0		6.5				13 .7	3 .98	179					2
28	1	0	1	0	1	1	0	1	Visual , Auditory	0		1	1	0	1	0	1	1	0	0	1	1	1	Haloperidol , Modecate	1	0	0	4	6.2	3.6	0.64	1.96	14.2	5.59	222	70.5	93	5.69	110.4	2
18	1	0	2	0	1	1	0	0		0		1	1	0	1	0	0	1	0	0	0	1	1	Haloperidol	0	0	0	2	8.9				14.4	4.51	210					2
18	1	0	2	0	1	1	0	1	Visual , Auditory , Somatic	0		0	1	0	1	0	1	1	0	0	1	1	0		0	0	0	3												2
58	1	1	2	0	1	0	1	1	Auditory	1	Persecutory	0	1	0	0	0	0	0	0	1	0	1	1	Haloperidol	1	0	1	4	7.98				15.3	4.81	386	46.2	51.8	7.18	106.1	2
23	2	0	3	0	1	0	0	1	Visual	0		1	1	0	0	0	0	0	0	0	0	0	0	Chlorpromazine	1	0	0													2
20	2	1	1	0	1			1	Visual	0		1	1	0	0	0	0	0	0	0	0	0	0	Haloperidol	1	0	0													2
31	2	1	1	0	1	0	1	0		0		1	1	0	1	0	0	0	0	0	0	0	0	Risperidone	1	0	1													2
28	1	1	2	1	1	0	1	0		1	Persecutory	1	1	0	0	0	0	0	0	1	0	0	0	Risperidone	1	0	1													2
33	1	1	2	1	1	0	0	1	Visual	1	Persecutory	1	1	0	0	0	0	0	0	0	0	0	0	Haloperidol	1	0	1													2
38	1	1	2	1	1	0	0	1	Visual , Auditory	1	Persecutory	1	1	0	0	0	0	1	0	0	0	0	0	Haloperidol	0	0	0													2
19	1	0	2	0	1	1	1	1	Visual , Auditory	0		1	1	0	0	0	0	1	0	0	1	0	1	Haloperidol	0	0	0													2
18	2	0	2	0	2	1	1	1	Visual , Auditory	0		1	1	0	0	0	0	0	0	0	1	0	1	Haloperidol	0	0	0													2
28	2	1	1	0	1	0	1	0		0		1	1	0	1	0	0	1	0	0	1	0	1	Haloperidol	1	0	0	2												2
26	2	1	1	0	1	0	1	1	Visual , Auditory	0		0	1	0	1	0	0	0	0	1	0	0	0	Haloperidol	1		1													2
23	1	0	2	1	1	0	0	1	Visual , Auditory	0		1	1	0	1	0	0	1	0	0	0	0	0	Haloperidol	0		0													2
20	1	1	2	1	1	1	0	1	Visual , Auditory	1	Grandiose , Persecutory	1	1	0	1	0	0	1	0	1	1	0	1	Haloperidol	1		1		3.9				17 .3	5 .62	244	48 .2	61 .5	7 .25	110 .1	2
39	2	1	2	1	1	1	0	1	Visual	1	Religious	0	0	0	1	0	0	0	0	1	1	0	0	Haloperidol	1		1		5.2	3 .15	0 .35	1 .7	15 .2	4 .69	250					2
44	2	1	2	1	1	0	1	1	Visual	1	Persecutory	0	1	1	0	0	0	0	0	1	0	0	0	Risperidone	1	0	1		4.3	1 .62	0 .79	1 .9	12	4 .92	159	26 .3	36 .8	5 .04	102 .3	2
48	2	1	1	0	1	0	0	0		1	Persecutory	0	1	1	0	0	0	1	0	0	1	0	0	Risperidone	1	0	1		10.8				5 .9	3 .12	325					2
31	1	1	1	0	1	1	0	1	Visual	1		1	1	0	1	0	0	0	0	0	0	0	0	Risperidone	0		0		10.5				13 .7	4 .42	296					2
17	1	0	2	0	1	1	0	1	Visual	0		1	1	0	1	0	0	0	0	1	1	0	0	Chlorpromazine	0		0	1	9.1	6 .5	0 .86	1 .74	14 .5	5 .65	209					2
36	1	1	2	1	1	0	0	0		0		1	1	0	1	0	0	1	0	1	1	0	1	Chlorpromazine	0		0													2
34	1	1	1	0	1	0	0	1	Auditory , Visual	0	Persecutory	1	1	0	0	0	1	1	0	1	1	0	1	Chlorpromazine	0	0	1													2
39	2	1	1	0	1	0	0	1	Auditory , Visual	0	Persecutory	0	1	0	0	0	0	0	0	0	0	0	0	Modecate	1	0	1													2
43	2	1	1	0	1	0	0	0		0	Persecutory	0	1	0	1	0	0	1	0	0	0	0	0	Modecate	0		0													2
26	2	1	1	0	1	0	0	1	Auditory , Visual	0	Persecutory	1	1	0	1	0	0	1	0	0	1	0	0	Haloperidol	0		0													2
22	2	0	2	0	1	1	0	1	Auditory , Visual	0	Persecutory	1	1	0	1	0	0	1	0	0	0	0	1	Haloperidol	0		0	4												2
30	2	1	2	1	1	0	0	1	Auditory , Visual	0	Persecutory	0	1	0	0	0	0	1	0	0	0	0	0	Haloperidol	1		0													2
54	2	1	1	0	1	0	1	1	Auditory	0	Religious	0	1	0	0	0	0	0	0	0	0	0	0	Haloperidol	1		1		4.3	2 .02	0 .56	1 .72	14 .5	4 .79	280					2
75	1	1	1	0	2	0	1	1	Auditory , Visual	0	Religious	1	1	0	1	0	0	0	0	0	0	0	1	Haloperidol	1		1		4.3	2 .05	0 .33	1 .92	12	3 .51	386					2
19	2	0	2	0	1	1	0	1	Auditory , Visual	1	Erotomanic	1	1	0	1	0	0	0	0	1	0	0	0	Risperidone	0		0		6.1				11 .5	4 .51	182					2
	1	0	2	0	1	0	0	1	Auditory	1	Grandiose	1	1	0	1	0	0	1	0	0	0	0	1	Haloperidol	0	0	0		5.1	2 .36	0 .41	2 .33	15 .6	4 .71	243					2
60	1	1	1	0	1	0	1	1	Auditory	0		0	1	0	1	0	0	1	0	0	0	0	1	Risperidone	1	0	1		20.6	15 .78	2	2 .82	12 .9	4 .84	347					2
68	1	1	1	0	2	0	1	1	Auditory , Visual	1	Persecutory	0	1	0	0	0	0	0	0	0	0	0	0	Risperidone	1	1	1		12.58				11 .3	3 .52	184					2
33	1	1	2	1	1	0	0	1	Auditory , Visual	1	Persecutory	0	1	0	0	0	0	0	0	0	0	0	0	Risperidone	1		1		9	3 .24	0 .3	1 .56	12 .5	4 .41	307					2
21	1	0	2	0	1	1	0	1	Auditory	1	Persecutory	0	1	0	0	0	0	1	1	1	1	0	1	Risperidone	0		0		9				14 .6	4 .69	227					2
25	1	0	2	0	1	0	0	1	Visual , Auditory	0		1	1	0	1	0	0	0	0	0	0	0	0	Haloperidol	0		0													2
33	2	1	2	0	1	0	0	0		1	Religious	1	1	0	0	0	0	0	0	0	0	0	0	Modecate	1		1													2
33	1	1	2	1	1	1	0	1	Visual	1	Grandiose	0	1	0	0	0	0	0	0	0	0	0	1	Haloperidol	0	0	1													2
53	2	1	1	0	1	0	1	1	Visual , Auditory	0		1	1	0	1	0	0	0	0	0	0	0	0	Haloperidol	1	0	1													2
28	2	0	1	0	1	0	0	0		1	Persecutory	0	1	0	1	0	0	0	0	0	1	0	0	Chlorpromazine	0		0													2
46	2	1	1	0	1	0	0	1	Auditory	1	Religious	0	1	0	0	0	0	0	0	0	0	0	0	Risperidone	1		1													2
42	1	1	2	1	1	0	0	1	Auditory	0		1	1	0		0	1		0	0	1	0	1	Haloperidol	1	0	1		13.7	10 .17	1 .25	2 .18	14 .4	4 .54	220					2
	2	0		0		0	1	1	Auditory	0		1	1	0	1	0	0	0	0	0	0	0	1	Haloperidol	0	0	1													2
18	2	0	2	0	1	0	0	1	Visual , Auditory	1	Grandiose	0	1	0	1	0	0	1	0	1	0	0	1	Haloperidol	0		0													2
25	1	0	2	1	1	1	0	0		0		1	1	1	0	0	0	0	0	0	1	0	0	Haloperidol	0	0	0													2
45	2	1	2	0	1	0	0	1	Auditory	0		0	1	1	1	0	1	0	0	0	0	0	0	Chlorpromazine	1	0	1	4												2
30	1	0	1	1	1	0	0	1	Visual , Auditory	1	Grandiose	0	1	0	0	0	0	1	0	0	0	0	1	Risperidone	1	0	1													2
60	1	0	2	0	2	0	1	1	Auditory	0		0	1	1	0	0	0	0	0	0	1	0	1	Haloperidol	0	1	1													2
29	2	0	1	0	1	0	0	1	Auditory	1	Persecutory	1	1	0	0	0	0	0	0	0	0	0	0	Haloperidol	1		0													2
25	2	0	2	1	1	0	0	1	Visual , Auditory	0		1	1	1	0	0	0	0	0	0	1	0	0	Risperidone	0		0													2
22	2	1	1	0	1	1	0	1	Visual	1	Grandiose	1	1	0	0	0	0	0	0	0	0	0	0	Haloperidol	0	0	0													2
36	1	1	2	0	1	0	0	0		1	Persecutory	1	1	1	1	0	0	0	0	1	0	0	0	Risperidone	0	0	0	5												2
29	2	1	1	0	1	1	0	1	Visual	0		1	1	0	0	0	0	0	0	0	1	0	1	Haloperidol	1	0	1													2
24	1	1	2	0	2	0	0	1	Visual , Auditory	1	Grandiose	1	1	0	1	0	0	1	0	0	0	0	0	Haloperidol	1	0	0													2
41	1	1	2	1	1	0	0	1	Visual	1	Persecutory	1	1	0	1	0	0	1	0	0	1	0	1	Haloperidol	0		0	3												2
25	2	0	1	1	1	0	1	1	Auditory , Visual	1	Delusions of Reference	0	1	0	1	0	0	0	0	0	0	0	0	Haloperidol	1		1													2
27	1	1	2	0	1	1	0	0		1	Persecutory	0	1	0	1	0	0	0	0	0	1	0	1	Haloperidol	1	0	1	2												2
32	2	1	2	1	1	0	0	1	Auditory	1	Persecutory	0	1	0	1	0	0	1	0	0	0	0	0		0	0	0													2
44	2	0	1	0	1	0	0	1	Visual	1	Religious	0	1	0	0	0		0	0	0	0	0	0	Chlorpromazine	1		1													2
22	1	0	3	0	1	1	0	1	Visual , Auditory	0		0	1	0	1	0	0	1	0	0	1	0	1	Haloperidol		0	0													2
26	2	1	1	0	1	1	0	0		1	Persecutory	0	1	0	0	0	0	0	0	0	0	0	0	Haloperidol	1	0	1	2												2
52	2	1	1	0	2	0	1	1	Auditory	0		0	1	1	0	0	0	0	0	0	0	0	0	Risperidone	1		1													2
	2	0	2	1	1	0	0	1	Visual , Auditory	1	Grandiose	0	1	0	1	0	0	0	0	0	0	0	0		0		0		5.6	2 .74	0 .5	2 .36	10 .9	4 .47	231					2
41	2	1	1	0	1	0	0	0		1	Persecutory	1	1	0	1	0	0	0	0	0	0	0	0	Haloperidol	1	0	1		4.5				8 .9	3 .06	275					2
	2	0	1	0	2	0	0	0		1	Religious	0	1	1	0	0	0	0	0	0	1	0	0	Risperidone	0	1	0		6	2 .83	0 .34	2 .83	11 .7	4 .08	236					2
47	1	0	2	0	1	0	0	1	Visual , Auditory	1	Persecutory	0	1		0	0	0	1	0	0	1	0	1	Haloperidol	0	0	0		4.5	2 .04	1 .03	1 .43	9 .8	3 .27	334		103 .6			2
32	1	1	2	1	1	1	0	1	Visual	0		0	1	0	0	0	0	0	0	0	1	0	1	Haloperidol	1	0	1	2	2.98	0 .71	0 .26	1 .92	12 .3	4 .79	157					2
29	1	0		0	1			1	Auditory , Visual	1	Persecutory , Religious	1	1	0	0	0	0	1	0	0	0	0	0	Haloperidol	0		0		4.8	2 .29	0 .35	216	15 .4	4 .86	332					2
20	2	1	1	0	1			1	Visual	0		1	1	0	0	0	0	0	0	1	0	0	0	Haloperidol	0															2
31	1	1	2	1	1	1	0	1	Visual	1	Grandiose , Visual	1	1	0	0	0	0	0	0	0	1	0	0	Carbamazepine	1															2
23	1	0	3	0	1	1	0	1	Visual	0		0	1	1	0	0	0	0	0	0	0	0	0	Chlorpromazine	1		1													2
28	2	0	2	0	1	0	0	1	Visual , Auditory	0		1	1	0	1	0	0	1	0	0	0	0	0	Haloperidol	0		0	1												2
30	1				1			1	Auditory	0		1	1	0	0	0	0	0	0		0	0	0	Haloperidol	1		1													2
46	2	1	2	1	1	1	0	1	Visual	0		0	1	1	0	0	0	0	0	0	0	0	0	Risperidone	1	0	1	3												2
27	1	0	1	0	1	0	0	0		1	Persecutory	1	1	0	0	0	0	0	0	0	0	0	0	Haloperidol	0				4.2				13 .6	5 .11	161					2
46	1	1	2	1	1	1	0	1	Visual, Auditory	1	Delusions of Reference	1	0	0	1	0	0	1	0	0	0	0	0	Modecate	0															2
38	1	0	1	0	1	1	0	0		0		1	1	0	1	0	0	1	0	0	0	0	0	Haloperidol	1	0	1	3												2
40	2	1	1	0	1	1	0	0		1	Persecutory	1	1	0	1	0	0	1	0	0	0	0	0	Modecate	0		1		4.4				11 .3	4 .25	151					2
68	1	1	1	0	2	0	1	0		0		1	1	0	0	0	0	0	0	0	0	0	0	Risperidone	1		1													2
34	1	1	3	1	1	0	0	0		1	Persecutory	1	1	0	0	0	0	0	0	0	0	0	0	Haloperidol	1	0	1	3												2
18	2	0	2	0	1	1	0	1	Visual	1	Religious	1	1	0	1	0	0	1	0	0	0	0	0	Haloperidol	0		1	1	5.8	2 .46	0 .66	2 .68	14 .2	4 .62	252					2
17	1	0	1	0	1	1	0	0		1	Grandiose	1	1	0	1	0	0	1	0	0	0	0	0	Haloperidol	0		1													2
29	1	0	1	1	1	1	0	1	Auditory	1	Persecutory	1	1	1	1	0	0	0	1	0	0	0	1	Haloperidol	0	1	0		5.1				12 .4	4 .73	234					2
33	2	1	2	1	1	1	0	1	Auditory	1	Religious	0	1	0	0	0	0	0	0	0	0	0	0	Risperidone																2
50	1	0	2	0	1	0	1	1	Visual , Auditory	0		1	1	0	0	0	0	0	0	1	0	0	0	Haloperidol	1		1													2
45	1	0	1	0		0	1	1	Auditory , Visual	1	Grandiose	1	1	0	1	0	0	0	0	0	1	0	1	Haloperidol	0		0		4.8				13 .4	4 .64	297					2
17	2	1	2	0	1	1	0	1	Visual , Auditory	0		1	0	1	0	0	0	0	0	1	0	0	0	Risperidone	0	0	1	1	4.2	1 .55	0 .32	2 .33	11 .6	413	334					2
53	1	0	1	0	2	0	1	1	Visual	0		1	0	1	1	0	0	0	0	0	0	0	0	Haloperidol	0	1	1	6												2
45	2	1	2	1	1	0	1	0		0		1	1	0	1	0	0	1	0	0	1	0	1	Haloperidol	0	1	1	4	4.6	2 .78	0 .37	1 .49	12	3 .92	199					2
46	1	0	1	0	2	0	1	1	Visual	0		0	1	0	1	0	0	0	0	0	1	0	1	Haloperidol	0	0	1	4												2
38	2	1	2	1	1	1	0	1	Visual , Auditory	0		1	1	0	0	0	0	0	0	0	0	0	0		0	0	1	3												2
19	1	0	1	0	1	0	0	0		0		1	1	1	1	0	0	1	0	0	0	0	0	Chlorpromazine	0	0	0	3												2
19	2	0	1	0	1	0	0	0		0		1	1	0	1	0	0	1	0	1	0	0	0	Risperidone	0	1	0	1												2
43	2	1	1	0	2	0	0	0		1	Persecutory	1	1	0	0	0	0	1	0	0	0	0	0	Haloperidol	0	0	0	3												2
25	1	0	2	0	1	1	0	1	Visual, Somatic	1	Persecutory , Paranoid	0	0	1	1	0	0	0	1	0	0	0	0	Risperidone	0	0	1													2
22	2	0	2	0	1	1	0	1	Auditory	1	Grandiose	1	1	0	1	0	0	0	0	0	0	0	0	Haloperidol	0	0	1		5	1 .4	0 .71	2 .89	11 .4	3 .52	142					2
25	2	0	1	1	1	0	1	1	Visual	0		0	1	0	0	0	1	1	0	1	1	0	1	Haloperidol	0	0	0	5	4.4				12.2	4.62	284					2
34	2	1	2	0	1	1	0	1	Auditory , Visual	0		1	1	0	0	0	0	1	0	0	0	0	0	Haloperidol	0	0	1	1												2
23	1	1	2	0	1	1	0	1	Auditory	0		1	1	0	1	0	0	1	0	0	0	0	0	Haloperidol	0	0	1	1	7.1				12.1	4.75	250					2
37	1	0	1	0	1	0	0	0		1	Persecutory	1	1	0	0	0	0	0	0	0	1	0	0	Haloperidol	0	0	0	4	9.9				11.5	4.53	343					2
18	1	0	2	0	2	1	0	0		1	Persecutory , Grandiose	1	1	0	1	0	0	1	1	0	0	0	0	Haloperidol	0	0	1	2	3.1				19.6	6.48	146					2
30	2	1	1	0	1	1	0	0		1	Persecutory	1	1	0	0	0	0	0	0	0	0	0	0	Haloperidol	0	0	0	7												2
25	1	0	1	0	1	0	0	1	Auditory	1	Grandiose	1	1	0	0	0	0	1	0	1	0	0	0	Haloperidol	0	1	0													2
40	2	0	1	0	1	0	0	1	Visual , Auditory	1	Persecutory	1	0	0	1	0	0	1	0	0	0	0	0	Haloperidol	0	1	1	5												2
21	1	0	1	0	1	0	0	0		1	Grandiose	1	1	0	1	0	0	1	0	0	0	0	0	Haloperidol	0	0	0	2	4.3				14.6	5.67	320	18.3	26.9			2
29	1	0	2	0	1	0	0	0		1	Bizarre	0	0	1	0	0	0	0	0	0	0	0	0	Modecate	1	0	1	3												2
26	1	0	3	1	1	0	0	1	Tactile , Visual	1	Nihilistic	0	1	0	1	0	0	0	0	0	0	0	0	Modecate	1	0	1	4												2
31	2	0	2	0	1	1	0	1	Visual , Auditory	1	Religious , Grandiose	0	0	0	1	0	0	0	0	0	0	0	0	Haloperidol	0	0	1	2	6.2				14.6	5.07	79	13.9	30.9			2
53	2	1	1	0	2	0	1	1	Visual, Auditory	0		0	1	1	1	0	0	0	0	1	0	0	0		1	1	1	4												2
33	2	0	1	0	1	1	0	1	Auditory	1	Nihilistic	0	1	0	1	0	0	0	0	0	0	0	0	Haloperidol	0	0	0	3												2
24	2	1	1	0	1	1	0	1	Visual	1	Persecutory	0	1	0	1	0	1	1	0	1	0	0	0		1	0	1	3												2
44	1	0	2	1	1	0	0	0		1	Persecutory	0	1	0	0	0	0	1	0	1	1	0	1	Haloperidol	0	0	0													2
58	2	1	1	0	2	0	1	1	Auditory	1	Religious	0	1	0	0	0	0	0	0	0	0	0	1	Haloperidol	1	0	1	5												2
25	2	0	3	0	1	1	0	1	Visual , Auditory	0		0	1	1	1	0	1	0	0	1	1	0	0	Risperidone	1	0	1	3												2
26	1	0	3	0	1	1	0	1	Auditory	1	Persecutory	1	0	0	1	0	1	1	0	0	0	0	0	Haloperidol	0	0	1	3												2
62	2	0	1	0	2	0	1	1	Visual , Auditory	1	Persecutory	0	1	0	1	0	0	1	0	1	0	0	0	Haloperidol	0	1	0	9												2
33	1	0	2	0	1	1	0	1	Auditory	0		1	1	0	1	0	0	1	0	0	0	0	0	Haloperidol	0	0	0	3												2
36	1	0	1	1	1	0	0	1	Visual , Auditory , Tactile	0		1	1	0	1	0	0	0	0	0	0	0	0	Chlorpromazine	0	0	1	1												2
45	2	1	1		1	0	1	1	Visual	1	Religious	0	0	0	0	0	0	0	0	1	0	0	0	Haloperidol	1	0	1	2												2
40	1	1	2	1	1	0	1	1	Auditory	0		0	0	0	0	0	0	0	0	0	0	0	1	Modecate	1	0	1	1												2
40	1	1	2	1	1	1	0	1	Auditory	0		0	1	0	0	0	0	0	0	0	0	0	0	Haloperidol	1	0	1	2												2
36	1	0	1	0	1	0	1	1	Visual	1	Bizarre	0	1	0	1	0	0	0	0	0	1	0	1	Risperidone	0	1	0	3												2
51	2	0	1	0	2	0	1	1	Visual	1	Religious	0	1	0	1	0	0	0	0	0	0	0	0	Haloperidol	0	1	0	7												2
26	2	1	1	0	1	0	0	1	Visual	0		0	1	1	1	0	0	0	1	1	0	0	0	Risperidone	1	1	0	3	6.5	2.47	0.97	3.06	13	4.44	188					2
31	1	1	2	1	1	1	0	1	Visual	1	Persecutory	0	1	0	1	0	0	1	0	0	0	0	0	Chlorpromazine	1	0	1	2												2
57	2	0	1	0	1	0	1	1	Visual	0		0	1	0	0	0	0	1	0	1	1	0	0	Haloperidol	0	0	1	3												2
24	1	0	1	1	1	0	0	0		1	Persecutory	0	1	0	1	0	0	1	1	0	1	0	0	Haloperidol	0	0	0	4												2
23	2	0	3	0	1	1	0	1	Visual	1	Erotomanic	0	0	1	0	0	1	0	0	0	0	0	0	Risperidone	1	0	1	2	5.09				12.3	4.88	266	23	26.4	4.6	80.9	2
58	2	1	1	0	2	0	1	1	Auditory	1	Persecutory	0	1	1	1	0	1	1	0	0	0	0	0	Haloperidol	1	0	1	5												2
25	2	1	2	1	1	1	0	1	Visual , Auditory	1	Religious	0	0	1	1	0	0	0	0	0	0	0	0	Haloperidol	0	0	1	4												2
55	2	1	1	0	1	0	1	1	Visual	0		0	1	1	1	0	1	0	0	0	0	0	0	Risperidone	1	1	1	4												2
18	1	0	2	0	1	0	0	0	Auditory	0		1	1	1	0	0	1	1	0	0	1	0	0	Haloperidol	0	0	0	2												2
57	2	0	1	0	2	0	1	1	Visual , auditory	0		0	1	0	1	0	0	1	0	1	1	0	1	Haloperidol	1	0	0	3												2
23	2	0	3	0	1	1	0	1	Auditory	0	Persecutory , Religious	0	1	0	1	0	0	1	0	0	0	0	0	Haloperidol	0	0	0	2	5.6	2.63	0.41	2.45	10.8	3.3	286					2
42	2	0	2	1	1	0	0	1	Auditory	0		0	1	0	1	0	0	0	0	0	0	0	0	Haloperidol	1	0	1	3	4.4	1.53	0.91	1.96	11.8	4.26	277					2
42	1	0	2	1	2	0	1	1	Auditory , Visual	0		0		1	1	0	0	1	0	0	0	0	0	Haloperidol	1	0	1	1												2
41	2	1	3	0	1	0	1	1	Visual	0		0	1	0	0	0	0	0	0	0	0	0	0	Haloperidol	1	0	1	2												2
29	2	1	1	0	1	1	0	1	Auditory	1	Persecutory	0	1	0	1	0	1	0	0	0	0	0	0		1	0	1	2	12.1				12.2	4.8	393					2
43	1	1	2	1	1	1	0	1	Visual , Auditory	1	Religious	0	1	0	0	0	0	0	0	0	0	0	0	Haloperidol	1	0	1	2												2
44	2	1	2	1	1	0	0	1	Auditory	0		0	0	1	1	0	0	0	0	0	0	0	0	Risperidone	1	0	1	2	9.7	5.69	0.97	3.04	15	5.5	166					2
31	1	1	2	1	2	1	0	1	Auditory	0		1	1	0	1	0	0	0	0	1	0	0	0	Haloperidol	1	1	1	2												2
33	1	0	2	0	1	0	0	1	Visual	1	Grandiose , Persecutory	0	1	0	1	0	0	0	0	0	0	0	0	Haloperidol	1	0	1	2	5				13.8	5.84	192					2
38	1	0	1	0	1	0	1	1	Visual	0		1	1	0	1	0	0	1	0	0	0	0	0	Haloperidol	0	0	0	7												2
25	2	1	3		1	1	0	1	Auditory	0		0	1	0	1	0	0	0	0	1	0	0	0	Chlorpromazine	1	0	1	1												2
43	1	1	1	1	1	1	0	0	Visual , Auditory	0		0	1	1	1	0	0	0	0	0	1	0	0	Risperidone	0	0	0		4.2	2.87	0.35	0.98	13	4.57	337		17.1	1.44	66.7	2
60	2	1	2	0	2	0	1	1	Visual	0		1	1	0	0	0	0	0	0	0	0	0	0	Chlorpromazine	1	0	0													2
19	1	0	2	0	1	0	0	1	Visual , Auditory	1	Persecutory	0	1	0	1	0	1	1	0	0	0	0	0	Haloperidol	0	0	1	1												2
52	2	1	3	1	1	0	1	1	Visual	1	Persecutory	1	1	0	1	0	0	1	0	0	0	0	0	Risperidone	1	0	0	4	7.8				13.8	5.29						2
18	1	0	2	0	2	1	0	1	Visual , Auditory	1	Persecutory	0	1	0	1	0	0	0	0	0	0	0	0	Chlorpromazine	0	0	1	1												2
34	1	1	2	1	1	0	0	1	Visual , Auditory	1	Bizarre	0	1	0	1	0	0	0	0	0	0	0	1	Haloperidol	1	0	1	2	7.2	5.86	0.33	1..1	17.2	5.33						2
25	1	0	2	1	1	0	0	1	Visual , Auditory	1	Persecutory	1	1	0	1	0	0	0	0	0	0	0	0	Haloperidol	1	0	1	1	2.7				11.2	2.46	264					2
23	2	1	1	0	1	0	0	1	Visual , Auditory	1	Persecutory	0	1	1	1	0	0	0	0	0	0	0	0	Haloperidol	0	0	1	2	17				16.5	5.17						2
31	2	1	1	0	1	1	0	1	Visual	1	Nihilistic	0	1	0	1	0	0	0	0	0	0	0	0	Haloperidol	1	0														2
71	2	1	1	0	2	0	1	1	Visual	0		1	1	0	1	0	0	0	0	0	0	0	0	Risperidone	1	0	1	2												2
48	2	1	1	0	1	0	1	1	Auditory	0		1	1	0	0	0	0	0	0	0	0	0	0	Haloperidol	1	0	1	2	7.1	5.24	0.86	1	13.8	4.74x12/L	207			4.11	80.1	2
37	1	1	2	1	1	0	0	1	Visual	0		1	1	0	1	0	0	0	0	0	1	0	0	Haloperidol	1	0	1	3	8.5	7.54	0.33	0.63	15.4	4.86	58					2
29	1	1	1	0	2	0	1	1	Visual , Auditory	1	Persecutory	0	1	1	1	0	0	0	0	0	0	0	0	Risperidone	1	1	1	1												2
58	2	1	1	0	2	0	1	1	Visual , Auditory	1	Religious	0	1	1	1	0	0	0	0	0	0	0	0	Chlorpromazine	1	1	1	2												2
35	1	1	2	1	1	1	0	1	Auditory	1	Delusions of Reference	0	1	1	1	0	0	0	0	0	0	0	1	Risperidone	1	0	1	1	4.2	2.37	0.27	1.56	15.5	5.07	137					2
49	2	0	2	0	1	0	1	1	Auditory	1	Nihilistic , Grandiose	1	1	0	1	0	1	0	0		1	0	0		0	0	1	1												2
37	1	1	1	0	1	1	0	1	Visual , Auditory	0		0	1	0	1	0	0	0	0	0	0	0	1	Haloperidol	1	0	1	2	11.4	8.44	0.97	1.99	14.9	4.93	255			3.46		2
27	2	1	2	0	1	1	0	1	Visual	0		0	1	1	1	0	0	0	0	1	0	0	0	Haloperidol	1	0	1	4	8.3				10.4	4.16	270					2
40	1	1	2	1	1	0	0	1	Auditory	1	Persecutory	0	1	0	1	0	0	0	0	0	0	0	0	Haloperidol	1	0	1	7												2
25	2	0	1		2	0	0	1	Visual , Auditory	1	Persecutory	0	1	0	1	0	0	1	0	0	0	0	0	Haloperidol	0	1	0	2	8.8				9.7	4.16	240					2
20	2	0	2	0	1	1	0	1	Visual	1	Bizarre , Grandiose , Religious Delusions	0	1	0	1	0	0	1	0	1	0	0	0	Chlorpromazine	0	0	0	3	8.9				11.7	3.98	200	14.8	20.5	3.89	84	2
33	2	0	1	0	2	0	0	1	Visual	1	Persecutory	1	1	0	1	0	0	0	0	1	0	0	0	Chlorpromazine	0	1	0	2	3.5				14.4	5.68	226	22.9	26			2
33	2	1	1	0	1	1	0	1	Auditory	1	Persecutory	1	1	0	1	0	0	1	0	1	0	0	0	Haloperidol	0	0	0	4	4.2	2.16	0.42	1.62	14.9	4.87	292	22.7	36.5	2.75	68.8	2
31	1	1	2	1	1	1	0	1	Visual	1	Delusions of Reference	1	1	0	0	0	0	0	0	0	0	0	0	Chlorpromazine	1	0	0	3	3.1				15.8	5.7	155	83.1	72.1			2
47	1	1	2	1	1	0	0	1	Visual , Auditory	0		1	1	0	1	0	0	0	0	1	1	0	0	Carbamazepine	1	0	0	3												2
22	1	0	2		1	1	0	0		1	Delusions of Reference, Persecutory	1	1	0	1	0	0	1	0	0	0	0	0	Haloperidol	0	0	0	1	7	4.57	0.49	1.94	14.2	5.11	147					2
40	2	0	2	1	1	0	0			1	Religious , Persecutory	1	1	0	1	0	1	1	0	0	0	0	0	Haloperidol	0	0	0	3	3.6				12.2	4.68	252					2
24	1	1	2	0	1	0	0	0		1	Religious	1	1	0	1	0	0	0	0	1	0	0	1	Haloperidol	1	0	1	2												2
24	2	1	2	1	1	1	0	0		1	Delusions of reference , Persecutory	1	1	0	1	0	0	1	0	0	0	0	0	Chlorpromazine	1	0	1	1	5.9	2.89	0.34	2.67	12.9	4.85	197	29.2	19.1	5.31	93.1	2
22	2	1	1	0	1	0	0	1	Auditory	1	Nihilistic , Persecutory	0	1	0	1	0	0	1	1	0	0	0	0	Risperidone	0	0	0	1	4.64	2.78	9.52	2.99	8.8	3.78	280					2
44	2	1	2	1	1	0	0	0		1	Bizarre , Persecutory	0	0	1	1	0	0	0	0	0	0	0	0		1	0	1	2	5.4	3.62	0.79	2.9	13	4.92	199	29.3	38.8	8.04	100.2	2
39	2	1	1	1	1	1	0	1	Visual	0			1	1	1	0	0	1	0	0	0	0	0	Risperidone	1	0	1	2	4.2	2.15	0.25	1.5	14.1	4.39	230					2
44	2	1	2	0	2	0	0	1	Visual , Auditory	1	Persecutory	0	1	0	1	0	0	1	0	1	0	0	0	Haloperidol	1	1	1	2	5.2	3.15	0.38	1.78	15.2	4.89	260					2
23	2	0	3	0	2	1	0	1	Visual	1	Religious	1	1	0	1	0	0	0	0	0	0	0	0	Risperidone	1	0	1	2	6.64	3.78	0.68	2.89	10.8	4.91	387	44.2	51.5	6.25	89.2	2
28	2	1	1	0	1	0	0	1	Visual	0		1	1	0	1	0	0	1	0	1	0	0	0	Chlorpromazine	1	0	1	1	4.8	2.66	0.42	2.49	14.1	4.93	291	29.9	44.7	3.2	82.3	2
23	1	0	1	0	1	1	0	1	Auditory	1	Bizarre	1	1	0	1	0	0	1	0	0	0	0	0	Chlorpromazine	0	0	0	2	4.2	1.93	0.28	1.99	15.5	5.41	215					2
38	1	0	2	1	1	1	0	1	Visual	0		1	1	0	0	0	0	0	0	0	1	0	1	Haloperidol	1	0	0	2	7.4	5.1	0.45	1.85	14.7	5.26	229	33.3	37.3			2
19	1	0	2	0	1	1	0	1	Visual , Auditory	1	Persecutory	1	1	0	0	0	0	1	0	0	0	0	1	Haloperidol	0	0	0	2	7.5	4.44	0.58	2.48	19.1	6.74	260	30.1	25	8.82		2
56	2	1	1					0	Visual	1	Persecutory	0	1	0	1	0	0	0	0	0	0	0	0	Risperidone	1	0	1	2	5.2	3.03	0.34	1.83	13.3	4.26	199	44.2	30.2	6.58		2
35	2	1	1	0	2	0	0	1	Auditory	0		1	1	0	1	0	0	0	0	0	0	0	0	Chlorpromazine	0	1	1	1	5.8	2.81	0.5	2.49	12.1	4.96	251					2
23	2	1	1	0	2	1	1		Visual	0		1	1	0	0	0	0	0	0	0	0	0	0	Haloperidol	1	0	1	1	7.6				13.3	4.44	183	57.8	36.8			2
23	2	0	2	0	1	1	0	1	Visual	1	Bizarre	1	0	0	0	0	0	1	0	1	0	0	0	Chlorpromazine	0	0	1	1	5.6				14.2	4.83	263					2
25	1	0	1	0	2	1	0	1	Visual	1	Grandiose	1	1	0	0	0	0	0	0	1	0	0	1	Modecate	0	1	0	7	7.64	4.68	0.62	3.69	13.8	3.91	387					2
26	2	1	2	0	1	0	0	1	Auditory	1	Religious	1	1	0	0	0	0	1	0	0	0	0	0	Haloperidol	0	0	1	0	9.5	3.68	0.52	2.69	7.8	4.08	331	32.4	39.7 U/L			2
21	1	0	2	0	1	1	0	1	Auditory	1	Religious	0	1	0	0	0	0	0	0	0	0	0	0	Haloperidol	0	1	1	1	5.64	2.69	0.42	2.49	9.8	3.81	287					2
32	1	1	2	1	2	0	0	1	Visual	1	Persecutory	1	1	0	0	0	0	1	0	1	0	0	0	Haloperidol	1	0	1	2	5.3	3.4	0.52	1.38	14.5	5.52x10^9/L	292					2
50	1	1	2	1	2	0	0	1	Auditory	1	Persecutory	0	1	0	0	0	0	0	0	1	0	0	0	Haloperidol	1	0	1	3	8.2	3.16	0.8	4.24	14.8	5.24	96					2
36	1	1	2	1	1	1	0	1	Auditory	1	Persecutory	1	1	0	0	0	0	0	0	1	0	0	0	Chlorpromazine	1	0	1	1												2
27	1	1	2	1	1	1	0	1	Visual	1	Persecutory	1	1	0	1	0	0	1	0	0	0	0	0	Haloperidol	1	0	1	1	8.6	6.35	0.54	1.71	15.8	5.73	166					2
54	2	1	1	0	2	0	1	1	Auditory	0		1	1		1	0	0	1	0	1	0	0	0	Chlorpromazine	1	1	0	2												2
41	1	0	1	0	1	1	0	1	Visual	0		1	1	1	0	0	0	0	0	1	1	0		Haloperidol	1	1	1	2												2
28	1	0	2	1	1	1	0	1	Auditory , Visual	1	Grandiose	1	1	0	1	0	0	0	0	1	1	0	0	Haloperidol	1	0	1	3												2
28	2	1	3	1	1	1	0	1	Auditory	1	Persecutory	0	1	0	0	0	0	1	0	1	0	0	0	Chlorpromazine	1	0	1	2												2
40	1	1	3	1	1	0	0	1	Auditory	0			1	1		0	0	0	0	0	1	0	0	Risperidone	1	0	1	1	4.06				15.5	5.8	208	40.1	34			2
24	1	1	2	1	1	0	0	1	Auditory , Visual	1	Persecutory	0	1	0	0	0	0	1	0	0	0	0	0	Haloperidol	1	0	1	2	4.8				14.5	5.12	200	41.1	70.9			2
37	1	1	2	1	1	1	0	1	Auditory	1	Persecutory	1	1	0	1	0	0	0	0	0	0	0	0	Haloperidol	1	0	1	1												2
20	2	0	2	0	1	1	0	1	Auditory	1	Bizarre	0	1	0	0	0	0	1	0	0	0	0	0	Haloperidol	1	0	1	1	4.6	2.56	0.41	1.63	13.9	4.81	216	36	31.6	4.26	74.8	2
26	2	0	2	0	1	1	0	1	Auditory	1	Persecutory	1	1	0	0	0	0	1	0	0	0	0	0	Haloperidol	0	0	1	1												2
32	2	0	1	0	1	0	0	1	Visual	0		1	1		0	0	0	1	0	0	0	0	0	Haloperidol	0	0	0	5	2.8	0.6	0.38	1.82	11.5	4.29	224					2
27	2	1	1	0	1	0	1	1	Visual	0		1	1	0	0	0	0	1	0	0	0	0	0	Carbamazepine	0	0	1	1	5.4				11.4	4.43	527	13.3	22.9	4	46	2
35	1	1	1	1	1	1	0	1	Visual	1	Persecutory	0	0	1	0	0	0	0	0	0	0	0	0	Risperidone	1	1	1	2	7.7	4.84	0.95	1.91	11.4	3.75	189	22.7	39.5	4.49	87.5	2
62	1	1	1	0	2	0	1	1	Auditory	1	Persecutory	0	0	1	1	0	0	0	0	0	0	0	0	Chlorpromazine	1	1	1	1												2
33	1		1	1	1	1		1	Visual	0		0	1	1	1	0	0	0	0	0	0	0	0	Haloperidol		0	0	2												2
45	2	0	1	0	1	0	1	1	Visual	1	Bizarre	0	1	0	0	0	0	1	0	0	0	0	0	Haloperidol	0	1	0	5	7.4				11.2	4.35						2
47	1	1	2	1	2	0	1	1	Visual , Auditory	1	Grandiose	0	1	0	0	0	0	0	0	0	0	0	0	Chlorpromazine	1	1	1	7	5.39				14.3	4.54	307	14.2	21	2.58	88.9	2
45	2	0	2	0	1	0	0	1	Visual , Auditory	0		1	1	1	0	0	0	0	0	0	0	0	0	Risperidone	0	0	1													2
30	2	0	2	0	1	0	0	1	Visual	1	Nihilistic	1	1	1	0	0	0	0	0	0	0	0	0	Risperidone	0	0	1													2
28	2	1	1	0	1	1	0	1	Visual	1	Persecutory	1	1	0	0	0	0	0	0	0	1	0	0	Risperidone	1	0	1													2
